# Supplementary material for: Checklist of the coral fish fauna of Xisha Islands, China
Source: Biodivers Data J. 2021 Mar 8;9:e63945. doi: 10.3897/BDJ.9.e63945 (PMC7960688; doi:10.3897/BDJ.9.e63945)
Supplement: XML Treatment for Dischistodus pseudochrysopoecilus [file BDJ.9.e63945-treatment1.xml]

<!DOCTYPE tp:taxon-treatment
  PUBLIC "-//TaxonX//DTD Taxonomic Treatment Publishing DTD v0 20100105//EN" "tax-treatment-NSO.dtd">
<tp:taxon-treatment xmlns:tp="http://www.plazi.org/taxpub"><tp:treatment-meta><mixed-citation publication-type="journal"><person-group><name><surname>Qiu</surname><given-names>Shuting</given-names></name><name><surname>Chen</surname><given-names>Bin</given-names></name><name><surname>Du</surname><given-names>Jianguo</given-names></name><name><surname>Loh</surname><given-names>Kar-Hoe</given-names></name><name><surname>Liao</surname><given-names>Jianji</given-names></name><name><surname>Liu</surname><given-names>Xinming</given-names></name><name><surname>Yang</surname><given-names>Wen</given-names></name></person-group><article-title>Checklist of the coral fish fauna of Xisha Islands, China</article-title><source>Biodivers Data J</source><day>08</day><month>3</month><year>2021</year><volume>9</volume><pub-id pub-id-type="doi">10.3897/BDJ.9.e63945</pub-id></mixed-citation></tp:treatment-meta><tp:nomenclature><tp:taxon-name><object-id xmlns:xlink="http://www.w3.org/1999/xlink" content-type="arpha" xlink:type="simple">B2B8DF9F-1E8A-5AA9-B948-9672E6B5BDF3</object-id><tp:taxon-name-part taxon-name-part-type="genus">Dischistodus</tp:taxon-name-part> <tp:taxon-name-part taxon-name-part-type="species">pseudochrysopoecilus</tp:taxon-name-part></tp:taxon-name><tp:taxon-authority>Allen &amp; Robertson, 1974</tp:taxon-authority><tp:nomenclature-citation-list><tp:nomenclature-citation><tp:taxon-name><tp:taxon-name-part taxon-name-part-type="genus">Dischistodus</tp:taxon-name-part> <tp:taxon-name-part taxon-name-part-type="species">pseudochrysopoecilus</tp:taxon-name-part></tp:taxon-name><comment> Common name: Monarch damsel</comment></tp:nomenclature-citation></tp:nomenclature-citation-list></tp:nomenclature><tp:treatment-sec sec-type="materials"><title>Materials</title><list list-type="alpha-lower" list-content="occurrences"><list-item><p><bold>Type status:</bold> <named-content xmlns:xlink="http://www.w3.org/1999/xlink" content-type="dwc:typeStatus" xlink:type="simple">Holotype</named-content>. <bold>Location:</bold> island: <named-content xmlns:xlink="http://www.w3.org/1999/xlink" content-type="dwc:island" xlink:type="simple">Xisha Island</named-content>; country: <named-content xmlns:xlink="http://www.w3.org/1999/xlink" content-type="dwc:country" xlink:type="simple">China</named-content>; stateProvince: <named-content xmlns:xlink="http://www.w3.org/1999/xlink" content-type="dwc:stateProvince" xlink:type="simple">Hainan</named-content></p></list-item></list></tp:treatment-sec><tp:treatment-sec sec-type="Taxon discussion"><title>Taxon discussion</title><p>Maximum size of 18 cm Fig. <xref ref-type="fig" rid="F6422323">2</xref>. Dark brown (nearly black) with blue streak on each scale, blue lines and spots on head and white spot on middle of upper back. Coral thickets interspersed with open sand or dead coral in 1-5 m (<xref ref-type="bibr" rid="B6421108">Allen and Erdmann 2012</xref>).</p><p>What we captured underwater in Xisha Islands is the state of the juvenile fish, which is very different from the adult fish. We have checked the main domestic fish checklists (<xref ref-type="bibr" rid="B6776999">Liu 2008</xref>, <xref ref-type="bibr" rid="B6776990">Chen and Zhang 2015</xref>, <xref ref-type="bibr" rid="B6776982">Shen and Wu 2011</xref>) and relevant literature, but there is no record of this species. Therefore, we believe it is a newly-recorded species in China.</p></tp:treatment-sec><tp:treatment-sec><!--Section generated to contain objects referenced in tp:taxon-treatment.--><fig id="F6422323" position="float" orientation="portrait"><object-id xmlns:xlink="http://www.w3.org/1999/xlink" content-type="arpha" xlink:type="simple">49FF5A9B-B72E-59DA-B40A-42FB2E0673F3</object-id><object-id xmlns:xlink="http://www.w3.org/1999/xlink" content-type="doi" xlink:type="simple">10.3897/BDJ.9.e63945.figure2</object-id><label>Figure 2.</label><caption><p><italic><tp:taxon-name><tp:taxon-name-part taxon-name-part-type="genus" reg="Dischistodus">Dischistodus</tp:taxon-name-part> <tp:taxon-name-part taxon-name-part-type="species" reg="pseudochrysopoecilus">pseudochrysopoecilus</tp:taxon-name-part></tp:taxon-name></italic> — a newly-recorded species in China</p></caption><graphic xmlns:xlink="http://www.w3.org/1999/xlink" xlink:href="bdj-09-e63945-g002.jpg" position="float" id="oo_485672.JPG" orientation="portrait" xlink:type="simple"><uri content-type="original_file" xlink:type="simple">https://binary.pensoft.net/fig/485672</uri></graphic></fig></tp:treatment-sec><ref-list><ref id="B6421108"><element-citation xmlns:xlink="http://www.w3.org/1999/xlink" publication-type="book" xlink:type="simple"><person-group person-group-type="author"><name name-style="western"><surname>Allen</surname><given-names>G R</given-names></name><name name-style="western"><surname>Erdmann</surname><given-names>M V</given-names></name></person-group><year>2012</year><source>Reef fishes of the East Indies. Volumes I-III. Tropical Reef Research, Perth, Australia</source><publisher-name>University of Hawaii Press</publisher-name></element-citation></ref><ref id="B6776999"><element-citation xmlns:xlink="http://www.w3.org/1999/xlink" publication-type="book" xlink:type="simple"><person-group person-group-type="author"><name name-style="western"><surname>Liu</surname><given-names>R. Y</given-names></name></person-group><year>2008</year><source>Checklist of Marine Biota of China Seas</source><publisher-name>Science Press</publisher-name><isbn>978-7-03-023722-4</isbn></element-citation></ref><ref id="B6776990"><element-citation xmlns:xlink="http://www.w3.org/1999/xlink" publication-type="book" xlink:type="simple"><person-group person-group-type="author"><name name-style="western"><surname>Chen</surname><given-names>D. G</given-names></name><name name-style="western"><surname>Zhang</surname><given-names>M. Z</given-names></name></person-group><year>2015</year><source>Marine Fishes of China ?~ ?</source><publisher-name>China Ocean University Press</publisher-name><isbn>978-7-5670-1065-9</isbn></element-citation></ref><ref id="B6776982"><element-citation xmlns:xlink="http://www.w3.org/1999/xlink" publication-type="book" xlink:type="simple"><person-group person-group-type="author"><name name-style="western"><surname>Shen</surname><given-names>S. J</given-names></name><name name-style="western"><surname>Wu</surname><given-names>G. Y</given-names></name></person-group><year>2011</year><source>Fishes of Taiwan</source><publisher-name>National Museum of Marine Biology &amp; Aquarium</publisher-name><isbn>978-986-02-9899-4</isbn></element-citation></ref></ref-list></tp:taxon-treatment>
